# Supplementary material for: Comparative Analysis of the Cytotoxic Effect of a Complex of Selenium Nanoparticles Doped with Sorafenib, “Naked” Selenium Nanoparticles, and Sorafenib on Human Hepatocyte Carcinoma HepG2 Cells
Source: Int J Mol Sci. 2022 Jun 14;23(12):6641. doi: 10.3390/ijms23126641 (PMC9223423; doi:10.3390/ijms23126641)
Supplement: Supplementary file 1 [file ijms-23-06641-s001.zip]

Archive with 1 entries (1 files):
- ijms-1746100-supplementary.pdf
